# Supplementary material for: Quality of Life in the First Year of Cancer Diagnosis among Aboriginal and Non-Aboriginal People Living in Regional and Remote Areas of Australia
Source: Int J Environ Res Public Health. 2021 Dec 29;19(1):330. doi: 10.3390/ijerph19010330 (PMC8751055; doi:10.3390/ijerph19010330)
Supplement: Supplementary file 1 [file ijerph-19-00330-s001.zip]

Archive with 1 entries (1 files):
- ijerph-1509862-supplementary.pdf
